# Supplementary material for: Patient Knowledge on Malaria Symptoms Is a Key to Promoting Universal Access of Patients to Effective Malaria Treatment in Palawan, the Philippines
Source: PLoS One. 2015 Jun 16;10(6):e0127858. doi: 10.1371/journal.pone.0127858 (PMC4469691; doi:10.1371/journal.pone.0127858)
Supplement: S1 Dataset — (XLSX) [file pone.0127858.s001.xlsx]

## Sheet: Data
	Socio-economic status										Proximity to health facility								Symptoms							Symptoms	Knowledge on malaria				Source of awareness-raising activities (0=No, 1=Yes)					First treatment sought (
	N	Age	Gender	Occupation	MaritalStatus	Ethnicity	EducationStatus	HH#	Child#	HouseholdWealth	TraditionalHealer	SatelliteClinic	GovernmentalHealthCenter	Microscopist	PrivateClinic	Pharmacy	DrugSeller	NGOClinic	Stomachache	Fever	Diarrhea	Nausea	Shivering	Sweating	Coma	#Symptoms	Symptoms	Transmittion	Vector	ActiveTime	School	TV	Book	IEC	Microscopists	Treatment
	1	27	2	1	2	3	3	5	3	0	1	0	1	1	0	0	0	0	1	1	0	0	0	0	0	2	0.333333	0.833333	1	1	0	0	0	0	0	1
	2	25	2	2	2	1	3	9	7	0	0	0	1	1	0	0	0	0	1	1	0	0	0	0	0	2	0	0.166667	0	0	0	0	0	0	0	1
	3	45	2	2	2	2	3	7	5	0	0	0	1	1	1	1	0	1	0	0	0	0	0	1	0	1	0.555556	1	0.666667	1	0	0	0	0	0	3
	4	32	2	1	2	2	1	8	6	0	1	0	1	1	1	1	0	1	0	0	0	0	0	1	0	1	0.555556	0.166667	0	1	0	0	0	0	0	3
	5	22	2	1	2	3	3	4	2	0	0	0	1	1	0	0	0	0	1	0	0	1	1	0	0	3	0.555556	1	0	1	0	0	0	0	0	1
	6	31	2	1	2	1	3	4	2	2	1	0	1	1	0	0	0	1	0	1	1	0	0	0	0	2	0.444444	1	0.666667	1	0	0	0	0	0	1
	7	62	2	1	2	3	3	3	1	5	0	0	1	1	0	0	0	1	0	1	0	0	0	0	0	1	0.666667	1	0.666667	1	0	0	0	0	0	1
	8	18	2	1	2	3	2	8	2	1	1	0	1	1	1	0	0	1	0	1	1	1	1	0	0	4	0.555556	0.333333	0	1	0	0	0	0	0	1
	9	72	2	1	4	3	2	2	1	0	1	0	1	1	1	0	0	0	0	1	0	0	0	0	0	1	0.444444	1	0.666667	1	0	0	0	0	0	1
	10	24	2	1	2	1	3	9	6	7	1	0	1	1	1	1	0	1	0	1	1	0	0	0	0	2	0.555556	1	0.666667	1	0	0	0	0	0	1
	11	28	2	3	2	1	4	4	2	4	0	0	1	0	0	0	0	1	0	1	0	1	1	0	0	3	0.888889	1	0.666667	1	1	0	0	1	0	1
	12	27	2	1	2	1	4	4	3	7	0	0	1	1	1	1	0	0	0	1	0	0	0	0	0	1	0.666667	1	0.833333	1	0	0	0	0	0	1
	13	45	2	1	2	1	3	4	3	6	1	0	1	1	1	0	0	1	0	1	0	0	0	0	0	1	0.555556	1	0	0	0	0	0	0	0	1
	14	26	2	1	2	1	4	3	1	3	1	0	1	1	0	0	1	0	0	1	0	0	0	0	0	1	0.555556	1	0.833333	1	0	0	0	0	0	1
	15	38	1	2	2	1	2	4	1	5	1	0	1	0	1	0	0	1	1	1	1	1	1	0	1	6	0	0.166667	0	0	0	0	0	0	0	1
	16	22	2	1	2	1	2	4	2	0	1	0	1	0	0	1	0	0	0	0	0	0	0	1	0	1	0.666667	0.333333	0	1	0	0	0	0	1	3
	17	50	2	2	2	3	1	4	2	4	1	0	1	1	1	1	0	0	1	1	1	1	1	0	1	6	0.222222	1	0	1	0	1	0	0	0	1
	18	50	1	3	2	1	3	3	0	3	1	0	1	1	1	0	0	0	0	0	0	0	0	0	0	0	0.222222	0.333333	0.833333	1	0	0	0	0	0	3
	19	45	2	3	2	2	3	9	7	6	1	0	1	1	0	0	1	0	1	1	0	0	0	0	0	2	0.555556	1	0.666667	1	0	0	0	0	1	1
	20	72	1	2	2	2	1	4	0	2	1	0	1	1	1	1	0	1	1	1	0	0	0	0	0	2	0.888889	0.333333	0	1	0	0	0	0	1	1
	21	59	2	2	2	1	2	5	3	1	1	0	1	1	1	0	0	1	1	0	0	0	0	0	0	1	0.888889	0.666667	0	1	0	0	0	0	0	1
	22	49	1	2	2	2	1	5	0	2	1	0	1	1	1	1	0	1	1	1	0	0	0	0	0	2	0.666667	1	0.166667	1	0	0	0	0	1	1
	23	24	2	3	2	3	3	5	3	3	0	0	1	1	1	0	0	0	1	1	1	1	1	0	0	5	0.555556	1	0.833333	1	1	0	1	1	1	1
	24	34	1	2	1	2	2	2	0	2	0	0	1	1	1	1	0	1	1	1	0	0	0	0	0	2	0.444444	1	0.833333	1	0	0	0	0	1	1
	25	27	2	3	2	3	3	5	3	0	1	0	1	1	1	0	0	0	0	0	1	1	1	0	0	3	0.666667	1	0.833333	0	0	0	0	0	1	1
	26	22	2	1	2	1	3	4	2	4	1	0	1	1	1	1	0	1	1	0	1	0	0	0	0	2	0.333333	1	0.833333	1	0	0	0	0	1	1
	27	43	2	1	2	2	2	5	3	1	1	0	1	1	1	1	0	1	1	1	0	0	0	0	0	2	0.777778	0.333333	0	1	0	0	0	0	0	1
	28	30	2	1	2	2	2	5	3	1	1	0	1	1	1	1	0	1	1	1	0	0	0	0	0	2	0.666667	1	0.833333	1	0	0	0	0	1	1
	29	36	2	1	2	3	2	7	5	1	1	0	1	1	1	0	0	1	1	0	1	1	1	0	0	4	0.666667	1	0	1	0	0	0	0	1	1
	30	22	2	1	2	2	2	4	2	0	0	0	1	1	1	1	0	1	1	1	0	0	0	0	0	2	0.666667	1	0.833333	1	0	0	0	0	1	1
	31	46	2	2	2	2	2	5	1	1	1	0	1	1	1	1	0	1	1	1	0	0	0	0	0	2	0	0.166667	0	0	0	0	0	0	0	1
	32	36	2	1	2	3	2	5	3	2	0	0	1	0	0	0	0	0	1	1	0	1	1	0	0	4	0.777778	0.666667	0.166667	1	0	0	0	0	1	1
	33	35	2	2	2	3	1	7	5	0	1	0	1	1	0	0	0	0	1	0	1	1	0	0	0	3	0.222222	0.333333	0	1	0	0	0	0	0	1
	34	30	2	1	2	2	4	5	2	0	0	0	1	1	1	1	1	1	0	0	0	0	0	1	0	1	0.555556	0.333333	0	1	0	0	0	0	1	3
	35	38	2	3	2	3	1	6	4	0	1	0	1	1	0	0	0	0	0	0	1	1	0	0	0	2	0	0.166667	0	0	0	0	0	0	0	1
	36	26	2	3	2	3	2	6	4	0	0	0	1	1	0	0	0	0	1	0	0	1	0	0	0	2	0.555556	0.833333	0	1	1	1	0	0	0	1
	37	39	2	1	2	2	2	6	4	0	0	0	1	1	0	0	0	0	0	1	0	1	0	0	0	2	0.444444	1	0.833333	1	0	0	0	0	1	1
	38	24	2	3	1	2	2	6	4	1	1	0	1	1	1	1	0	1	0	1	1	0	0	0	0	2	0.444444	1	0	1	0	0	0	0	1	1
	39	30	2	1	2	1	3	4	2	0	0	1	1	1	0	0	0	0	1	1	0	0	0	0	0	2	0.555556	1	0.666667	1	0	0	0	0	1	1
	40	44	2	1	2	1	4	4	2	5	0	1	1	1	1	0	0	0	1	1	1	1	1	0	0	5	0.777778	1	0.833333	1	0	0	0	0	1	1
	41	29	2	3	2	1		4	2	5	0	1	0	1	1	0	0	0	1	1	1	1	1	0	0	5	0.555556	0.833333	0.666667	1	0	0	0	0	1	1
	42	50	2	3	2	2	3	5	3	1	0	1	1	1	0	0	0	0	1	1	0	0	0	0	0	2	0.555556	1	0.833333	1	0	0	0	0	1	1
	43	46	2	1	2	1	3	6	4	3	0	1	0	1	0	0	0	0	1	1	1	0	0	0	0	3	0.555556	1	0	0	0	0	0	0	1	1
	44	51	2	3	2	2	3	5	3	4	0	1	1	1	0	0	0	0	1	1	1	0	0	0	0	3	0.666667	1	0.833333	1	0	0	0	0	1	1
	45	26	2	1	2	1	3	4	2	0	0	1	1	1	0	0	0	0	1	1	0	0	0	0	0	2	0.666667	1	0.833333	1	0	0	0	0	1	1
	46	57	2	1	4	3	1	3	1	0	1	1	1	1	0	0	0	0	1	1	0	0	0	0	0	2	0.777778	0.666667	0	1	0	0	0	0	1	1
	47	53	2	1	2	3	3	10	5	1	1	1	1	1	0	0	0	0	1	1	0	0	0	0	0	2	0.666667	1	0.833333	1	0	0	0	0	1	1
	48	44	2	1	3	2	3	4	1	2	0	1	1	1	0	0	0	0	0	0	0	0	0	1	0	1	0.555556	1	0.833333	1	0	0	0	0	1	3
	49	26	2	1	2	1	3	4	2	1	1	1	1	1	0	0	0	0	1	1	0	0	0	0	0	2	0.555556	1	0.666667	1	0	0	0	0	1	1
	50	74	2	3	2	3	2	4	1	3	1	1	0	1	1	0	0	1	1	1	1	1	1	0	0	5	0.777778	0.833333	0	0	0	0	0	1	0	1
	51	18	2	3	1	1	3	7	3	2	0	1	0	1	1	0	0	0	1	1	1	1	1	0	0	5	0.666667	1	0.666667	1	0	0	0	1	0	1
	52	48	2	1	2	3		6	4	1	0	1	0	1	1	0	0	0	1	1	1	1	1	0	0	5	0.444444	1	0	1	0	0	0	0	0	1
	53	57	2	1	2	3	3	4	2	2	1	1	0	1	1	0	0	1	1	1	1	1	1	0	0	5	0.777778	0.333333	0	1	0	0	0	0	1	1
	54	56	2	1	2	3	2	9	6	1	1	1	0	1	1	0	0	1	1	1	1	1	0	0	0	4	0.666667	1	0	1	0	0	0	0	1	1
	55	50	2	3	2	3	3	5	3	1	0	1	0	1	1	0	0	0	1	1	1	1	1	0	0	5	0.666667	1	0.666667	1	0	0	0	1	0	1
	56	41	2	1	2	3	2	6	4	1	0	1	1	1	1	0	0	1	1	1	1	1	1	0	0	5	1	0.833333	0	1	0	0	0	0	1	1
	57	32	2	1	2	2	3	7	5	3	0	1	0	1	1	0	0	0	1	1	1	1	0	0	0	4	0.777778	1	0	1	0	0	0	1	1	1
	58	35	2	2	2	2	2	5	3	3	0	1	0	1	0	0	0	0	1	1	1	1	1	0	0	5	0.777778	0.833333	0.833333	1	0	0	0	0	1	1
	59	58	1	3	2	1	3	2	0	5	1	1	1	1	1	0	0	1	1	1	1	1	1	0	0	5	0.333333	0.833333	0	1	0	1	1	1	1	1
	60	58	2	1	1	2	4	6	2	6	0	1	1	1	0	0	0	0	1	1	0	0	0	0	0	2	0.666667	0.666667	0	1	0	0	0	0	1	1
	61	73	2	3	2	2	3	2	0	2	0	1	1	1	0	0	0	0	1	1	0	0	0	0	0	2	0.666667	0.666667	0	1	0	0	0	0	0	1
	62	28	2	1	2	2	3	9	4	1	0	1	1	1	0	0	0	0	1	1	0	0	0	0	0	2	0.666667	1	0	1	0	0	0	0	1	1
	63	50	2	3	3	1	2	2		1	1	1	1	1	1	0	0	0	1	1	1	1	1	0	0	5	0.333333	1	0.833333	0	0	0	0	0	1	1
	64	58	2	2	2	1	3	5	2	4	0	1	0	1	1	0	0	0	1	1	1	1	1	0	0	5	0.555556	0.833333	0	1	0	0	0	0	1	1
	65	39	2	1	2	2	2	10	3	0	0	1	1	1	0	0	0	0	1	1	0	0	0	0	0	2	0.666667	1	0	1	0	0	0	0	1	1
	66	30	2	3	2	2	2	5	3	0	0	1	1	1	0	0	0	0	1	1	0	0	0	0	0	2	0.555556	1	0	1	0	0	0	0	1	1
	67	53	2	1	2	3	2	2		6	0	1	0	1	1	0	0	1	1	1	0	0	1	0	0	3	0.555556	1	0.833333	1	0	0	0	0	1	1
	68	36	2	3	2	2	3	6	4	3	0	1	1	1	0	0	0	0	1	1	0	0	0	0	0	2	0.555556	1	0.833333	1	0	0	0	0	1	1
	69	62	1	2	2	3	2	4	2	2	0	1	0	1	1	0	0	1	0	0	0	0	0	1	0	1	0.333333	1	0	0	0	0	0	0	0	3
	70	34	2	2	2	2	3	4	2	3	1	1	0	1	1	0	0	1	1	1	1	1	1	0	0	5	0.555556	1	0	1	0	0	0	1	1	1
	71	40	1	2	2	2	2	9	7	1	0	1	1	1	0	0	0	0	1	1	0	0	0	0	0	2	0.777778	1	0	1	0	0	0	0	1	1
	72	46	2	3	2	2	2	7	5	3	1	1	1	1	0	0	0	0	1	1	0	0	0	0	0	2	0.666667	1	0	1	0	0	0	0	1	1
	73	18	2	1	2	2	3	2		0	0	1	0	1	1	0	0	1	1	1	1	1	1	0	0	5	0.888889	1	0.666667	1	0	0	0	1	1	1
	74	50	1	3	2	1	3	7	5	4	0	1	0	1	1	0	0	1	1	1	1	0	1	0	0	4	0.444444	1	0	1	0	0	0	0	1	1
	75	20	1	3	1	1	3	5	0	4	1	0	0	1	0	0	0	0	1	1	1	1	1	0	0	5	0.666667	1	0	1	0	0	0	0	1	1
	76	23	1	3	1	2	3	5	1	5	1	0	1	1	0	0	0	0	1	0	1	0	0	0	0	2	0.555556	1	0	1	0	0	0	0	1	1
	77	33	2	3	2	1	4	6	3	4	0	0	1	1	1	0	0	1	1	1	1	1	1	0	0	5	0.777778	1	0	0	0	0	0	0	1	1
	78	31	1	3	1	2	3	9	2	5	1	0	1	1	0	0	0	0	1	1	0	0	0	0	0	2	0.444444	1	0	1	0	0	0	0	1	1
	79	51	2	1	2	1	3	7	1	3	0	0	1	1	0	0	0	0	1	1	0	0	0	0	0	2	0.777778	1	0.833333	1	0	0	0	0	1	1
	80	30	2	1	2	1	4	10	3	5	1	0	1	1	1	0	0	1	1	1	0	1	1	0	0	4	0.555556	1	0	1	0	0	0	0	1	1
	81	48	2	3	2	3	2	5	3	3	1	0	1	1	0	0	0	0	1	0	1	0	0	0	0	2	0.666667	1	0	0	0	0	0	0	1	1
	82	23	1	2	2	1	2	4	2	0	1	0	1	1	1	0	0	1	1	1	1	1	1	0	0	5	0.666667	1	0	1	0	0	0	0	1	1
	83	41	2	3	2	3	2	7	3	2	0	0	1	1	1	0	0	0	1	1	1	1	0	0	0	4	0.777778	1	0	0	0	0	0	0	0	1
	84	22	2	1	2	1	2	4	2	1	0	0	0	0	1	0	0	1	1	1	1	1	0	0	0	4	0.666667	1	0	1	0	0	0	1	1	1
	85	47	2	1	2	1	2	5	3	0	0	0	1	1	0	0	0	0	1	1	0	0	0	0	0	2	0.777778	1	0	0	0	0	0	0	1	1
	86	41	2	3	2	3	2	9	7	0	0	0	1	1	0	0	0	0	1	1	0	0	0	0	0	2	0.888889	1	0	1	0	0	0	0	1	1
	87	48	2	3	2	3	2	6	4	0	0	0	1	1	1	0	0	1	1	1	1	1	1	0	0	5	0.888889	1	0.833333	0	0	0	0	0	0	1
	88	23	2	3	2	1	2	3	1	0	1	0	0	0	0	1	1	1	1	1	1	1	0	0	0	4	0.555556	1	0	0	0	0	0	0	1	1
	89	62	1	3	2	1	3	5	3	2	0	1	0	1	0	0	0	1	1	1	1	1	1	0	0	5	0.444444	1	0.833333	1	0	0	0	0	1	1
	90	31	2	3	2	2	4	4	2	2	0	0	1	1	0	0	0	0	1	1	0	0	0	0	0	2	0.555556	1	0.666667	0	0	0	0	0	1	1
	91	18	2	1	1	3	3	7	3	4	1	0	1	1	0	0	0	1	1	1	1	1	1	0	1	6	0.666667	0.833333	0.833333	1	0	0	0	0	1	1
	92	29	2	3	2	3	3	4	2	4	0	0	1	0	0	0	0	0	0	0	0	0	0	1	0	1	0.222222	1	0	1	0	0	1	1	1	3
	93	24	1	3	2	3	3	4	2	4	1	0	1	0	0	0	0	0	0	0	0	0	0	1	0	1	0.333333	1	0.833333	1	0	0	0	0	1	3
	94	38	2	3	2	3	3	6	4	3	0	0	0	1	0	0	0	0	0	1	0	0	0	0	0	1	0.444444	1	0.833333	1	0	0	0	0	1	1
	95	70	2	1	2	3	2	5	2	6	0	0	1	1	0	0	0	0	0	1	0	0	0	0	0	1	0.111111	0.333333	0	1	0	1	0	0	0	1
	96	35	2	3	2	1	3	2	1	4	0	0	0	1	0	0	0	0	0	1	0	0	0	0	0	1	0.555556	1	0.833333	1	0	0	0	0	1	1
	97	19	2	1	2	2	3	4	1	4	0	0	1	0	1	0	0	1	0	0	0	0	0	1	0	1	0.666667	0.666667	0	1	0	0	0	0	0	2
	98	58	2	1	2	2	5	3	2	0	0	0	1	1	0	0	0	0	1	1	0	0	0	0	0	2	0.555556	1	0	1	0	0	0	0	1	1
	99	46	2	3	2	3	2	6	2	1	1	1	0	1	1	0	0	1	1	1	1	1	1	0	0	5	0.444444	1	0	1	0	0	0	1	1	1
	100	34	2	3	2	2	3	4	2	1	0	0	1	1	0	0	0	0	1	1	1	1	1	0	0	5	0.555556	1	0.166667	0	0	0	0	1	1	1
	101	64	2	1	2	2	2	3	1	1	0	0	1	1	0	0	0	0	1	1	0	0	0	0	0	2	0.666667	1	0	1	0	0	0	0	1	1
	102	48	2	3	2	1	2	5	0	1	1	0	1	1	0	0	0	0	1	1	1	1	1	0	0	5	0.666667	1	0.666667	1	0	0	0	0	1	1
	103	35	2	1	2	2	2	6	4	1	1	1	1	1	0	0	0	0	0	1	0	1	0	0	0	2	0.555556	1	0	1	0	0	0	0	1	1
	104	31	2	3	2	1	3	5	3	2	1	1	1	1	1	0	0	1	0	0	0	0	0	1	0	1	0.777778	1	0.166667	1	0	0	0	1	1	3
	105	28	2	1	2	2	2	5	3	2	1	1	1	1	0	0	0	0	1	1	0	0	0	0	0	2	0.555556	1	0.833333	1	0	0	0	0	1	1
	106	50	2	3	2	2	3	2	1	0	1	1	1	1	0	0	0	0	1	1	1	1	1	0	0	5	0.555556	1	0	1	0	0	0	0	1	1
	107	48	1	3	2	2	3	2	0	0	1	1	1	1	0	0	0	0	1	1	1	0	1	0	0	4	0.777778	1	0	1	0	0	0	0	1	1
	108	71	2	1	4	2	2	8	4	0	0	0	1	1	0	0	0	0	1	1	0	0	0	0	0	2	0.555556	1	0	1	0	0	0	0	1	1
	109	41	1	3	2	2	2	5	3	1	1	1	1	1	0	0	0	0	1	1	0	0	0	0	0	2	0.666667	1	0	1	0	0	0	0	1	1
	110	44	1	3	2	2	2	12	6	1	0	0	1	1	0	0	0	0	1	0	1	0	0	0	0	2	0	0.166667	0	0	0	0	0	0	0	1
	111	27	2	1	3	2	2	3	2	0	1	0	1	1	0	0	0	0	1	1	0	0	0	0	0	2	0.666667	1	0	1	0	0	0	0	1	1
	112	22	1	2	1	2	2	5	0	1	1	0	1	1	1	1	0	1	1	1	1	0	0	0	0	3	0.444444	0.666667	0.833333	1	0	0	0	0	1	1
	113	33	2	1	2	3	3	7	5	2	1	0	1	1	1	0	0	0	1	1	1	1	0	0	0	4	0.333333	0.833333	0.5	1	0	0	0	0	0	1
	114	45	1	2	2	3	1	6	4	1	0	0	1	1	1	0	0	0	0	1	0	1	0	0	0	2	1	1	0	1	0	0	0	0	1	1
	115	66	1	2	2	3	2	2	0	5	1	0	1	1	1	0	0	0	1	1	1	1	1	0	0	5	0.777778	0.166667	0.666667	0	0	0	0	0	1	1
	116	48	1	2	2	2	2	6	4	3	1	0	1	1	0	0	0	1	1	1	1	0	0	0	0	3	0	0.166667	0	0	0	0	0	0	0	1
	117	36	2	1	2	2	3	6	4	1	1	0	1	1	0	0	0	0	1	1	1	0	0	0	0	3	0.555556	1	0.833333	1	0	0	0	0	1	1
	118	37	2	1	2	2	3	8	6	1	1	0	1	1	1	0	0	0	1	1	1	1	1	0	0	5	0.666667	1	0	0	0	0	0	0	1	1
	119	25	2	1	2	1	3	3	1	1	1	0	1	1	1	0	0	0	1	1	1	1	1	0	0	5	0.555556	0.833333	0	1	0	0	0	0	1	1
	120	61	2	1	2	2	2	6	3	1	1	0	1	1	0	0	0	1	1	1	0	0	0	0	0	2	0.555556	1	0	1	0	0	0	0	1	1
	121	37	2	3	2	3	4	6	3	2	1	0	1	1	1	0	0	1	1	0	1	1	1	0	0	4	1	1	0.833333	1	0	0	0	0	1	1
	122	34	2	1	2	3	2	7	5	4	1	0	1	1	1	0	0	1	1	1	1	1	1	0	0	5	0.888889	1	0.833333	1	0	0	0	0	1	1
	123	22	2	1	2	1	3	5	3	2	1	0	1	1	0	0	0	1	1	1	0	0	0	0	0	2	0.666667	0.666667	0.833333	1	0	0	0	0	1	1
	124	18	2	3	1	1	4	4	2	0	0	0	0	1	0	0	0	0	1	1	0	0	0	0	0	2	0.333333	0.666667	0.833333	1	0	0	0	0	1	1
	125	40	1	3	2	1	3	7	5	3	1	0	1	1	1	0	0	0	1	0	1	1	1	0	0	4	0.777778	0.833333	0	0	0	0	0	0	1	1
	126	30	2	1	2	2	3	7	0	5	1	0	1	1	1	0	0	0	1	1	1	1	1	0	0	5	0.444444	0.833333	0	1	0	0	0	0	1	1
	127	19	2	1	2	2	3	3	1	3	0	0	0	1	0	1	0	1	1	1	0	0	1	0	0	3	0	0.166667	0	0	0	0	0	0	0	1
	128	47	2	1	2	2	3	7	4	4	0	0	1	1	1	0	0	1	0	0	0	0	0	0	0	1	0.555556	0.666667	0	1	0	0	0	0	1	1
	129	26	1	3	2	1	2	4	1	2	0	0	1	1	1	0	0	0	1	1	1	1	1	0	0	5	0	0.166667	0	0	0	0	0	0	0	1
	130	39	2	3	2	3	3	5	3	0	0	0	1	1	1	0	0	1	1	1	1	1	1	0	0	5	0.888889	0.5	0.833333	1	0	0	0	1	0	1
	131	35	2	1	2	2	3	9	7	1	1	0	1	1	0	0	0	1	1	1	0	0	1	0	0	3	0.555556	1	0.833333	1	0	0	0	0	1	1
	132	38	2	1	2	2	2	6	4	0	1	0	1	1	0	0	0	1	1	1	1	0	1	0	0	4	0.555556	1	0.666667	1	0	0	0	0	1	1
	133	52	2	1	2	3	2	4	1	1	1	0	1	1	1	0	0	1	1	1	1	1	1	0	0	5	0.888889	0.833333	0.666667	1	0	0	1	1	1	1
	134	40	2	1	2	2	3	7	5	0	0	0	1	1	0	0	0	1	1	1	0	0	1	0	0	3	0.777778	1	0.666667	1	0	0	0	0	1	1
	135	30	2	3	2	2	2	9	7	0	1	0	1	1	1	0	0	1	1	0	1	1	1	0	0	4	0.888889	0.666667	0.666667	1	0	0	0	0	1	1
	136	42	2	1	2	2	3	7	5	0	1	0	1	1	0	0	0	1	1	1	1	0	0	0	0	3	0.777778	1	0.666667	1	0	0	0	0	1	1
	137	48	2	1	2	3	3	4	1	3	0	0	1	1	1	0	0	1	1	1	1	1	1	0	0	5	0.666667	0.833333	0.833333	1	0	0	0	0	1	1
	138	40	2	1	2	3	3	5	3	4	1	0	1	1	1	0	0	0	1	1	1	1	1	0	0	5	0.444444	0.333333	0	0	0	0	0	0	1	1
	139	31	1	2	2	1	3	4	2	0	1	0	1	1	1	0	0	0	1	1	1	1	0	0	0	4	0.777778	0.833333	0	0	0	0	0	0	1	1
	140	27	2	1	2	2	3	5	4	5	0	0	1	1	1	0	0	0	1	0	1	1	1	0	0	4	0.666667	0.333333	0	0	0	0	0	0	1	1
	141	52	2	1	2	2	3	6		3	1	0	1	1	0	0	0	1	1	0	1	0	0	0	0	2	1	1	0.833333	1	0	0	0	0	1	1
	142	55	2	1	2	1		2		0	1	0	1	1	0	0	0	1	1	0	1	0	0	0	0	2	0.666667	0.666667	0	1	0	0	0	0	1	1
	143	49	2	1	2	2	2	6	4	2	0	0	1	1	0	0	0	1	1	1	1	0	0	0	0	3	0.666667	1	0	1	0	0	0	0	1	1
	144	49	2	3	2	1	4	7	3	3	0	0	1	1	1	0	0	1	1	1	1	1	1	0	0	5	0.666667	1	0.833333	1	0	0	0	0	1	1
	145	62	2	1	2	2	2	2	0	2	1	0	1	1	0	0	0	0	1	1	0	0	0	0	0	2	0.888889	1	0.666667	1	0	0	0	0	1	1
	146	25	1	3	2	2	4	3	1	2	1	0	1	1	0	0	0	0	1	1	0	1	0	0	0	3	0.444444	1	0.833333	1	0	0	0	0	1	1
	147	42	2	3	2	3	3	9	7	3	1	0	1	1	1	0	0	1	1	1	1	1	1	0	0	5	0.777778	1	0.833333	1	0	0	0	0	1	1
	148	26	1	2	1	2	4	6	2	0	1	0	1	1	1	0	0	1	1	1	1	1	1	0	0	5	0.777778	1	0.833333	1	0	0	0	0	1	1
	149	38	2	1	2	2	3	6	4	3	1	0	1	1	0	0	0	0	1	1	0	0	0	0	0	2	0.444444	1	0	1	0	0	0	0	1	1
	150	56	1	2	2	3	3	4	2	4	0	0	1	1	0	0	0	0	1	1	1	1	1	0	0	5	0.333333	1	0	1	0	0	0	0	1	1
	151	35	1	2	1	1	4	6		3	0	0	1	1	0	0	0	0	1	1	0	0	0	0	0	2	0.444444	1	0	1	0	0	0	0	1	1
	152	45	2	1	2	2	2	6	3	0	0	0	1	1	0	0	0	0	1	1	0	0	0	0	0	2	0.666667	1	0.833333	1	0	0	0	0	1	1
	153	57	2	2	2	3	2	4	2	2	1	0	1	1	0	0	0	0	1	1	1	1	1	0	0	5	0.444444	1	0	1	0	0	0	0	1	1
	154	48	2	1	2	2	3	7	5	0	0	0	1	1	0	0	0	0	1	1	0	0	0	0	0	2	0.666667	1	0.833333	1	0	0	0	0	1	1
	155	30	1	2	2	2	3	6	4	3	0	0	1	1	1	0	0	1	1	1	1	1	1	0	0	5	0.888889	1	0	1	0	0	0	0	1	1
	156	30	2	1	2	2	1	7	3	3	0	1	1	1	0	0	0	0	0	1	0	1	0	0	0	2	0.555556	1	0	1	0	0	0	0	1	1
	157	54	1	3	2	1	3	6	4	1	1	1	1	1	0	0	0	0	1	1	0	0	0	0	0	2	0.555556	1	0	1	0	0	0	0	1	1
	158	50	2	3	3	1	1	6	3	0	1	1	1	1	0	0	0	0	1	1	0	0	0	0	0	2	0.666667	1	0	1	0	0	0	0	1	1
	159	34	1	3	2	2	3	6	3	1	0	1	1	0	0	0	0	0	1	1	0	0	0	0	0	2	0.555556	1	0.833333	1	0	0	0	0	1	1
	160	47	2	1	2	2	2	5	3	0	0	1	1	1	0	0	0	0	1	1	0	0	0	0	0	2	0.666667	1	0	1	0	0	0	0	1	1
	161	29	2	3	2	2	2	7	5	2	0	1	1	1	0	0	0	0	1	0	1	0	0	0	0	2	1	1	0	1	0	0	0	0	1	1
	162	52	2	3	2	2	1	6	1	2	0	1	1	1	0	0	0	0	1	1	0	0	0	0	0	2	0.666667	1	0	1	0	0	0	0	1	1
	163	35	1	2	2	3	3	5	3	2	0	1	0	1	1	0	0	0	1	0	1	1	1	0	0	4	0.555556	1	0.666667	1	0	0	0	0	1	1
	164	42	2	2	2	1	2	8	6	0	0	1	0	1	1	0	0	0	1	1	1	1	1	0	0	5	0.444444	1	0	1	0	0	1	0	1	1
	165	39	2	2	2	3	3	5	3	0	0	1	0	1	1	0	0	1	1	1	1	1	1	0	0	5	0.777778	1	0	1	0	0	0	0	1	1
	166	76	2	1	4	2	2	5	3	1	0	1	0	1	1	0	0	0	1	1	0	0	1	0	0	3	0.888889	0.833333	0.833333	1	0	0	0	0	1	1
	167	21	2	1	2	2	2	3	1	0	0	1	1	1	0	0	0	0	1	1	0	0	0	0	0	2	0.555556	1	0.166667	1	0	0	0	0	1	1
	168	54	2	2	2	2	3	4	2	1	0	1	0	1	1	0	0	0	1	1	1	1	1	0	0	5	0.777778	1	0	1	0	0	0	0	1	1
	169	23	2	1	2	1	3	3	1	1	0	1	0	1	0	0	0	0	1	0	1	1	1	0	0	4	0.666667	1	0.833333	1	0	0	0	0	1	1
	170	49	2	1	2	2	2	7	1	1	0	1	1	1	0	0	0	0	1	1	0	0	0	0	0	2	0.666667	1	0.833333	1	0	0	0	0	1	1
	171	45	2	3	2	2	3	7	5	1	0	1	0	1	0	0	0	0	1	1	0	0	0	0	0	2	0.555556	1	0	1	0	0	0	0	1	1
	172	38	2	3	4	1	3	4	3	0	1	1	0	1	0	0	0	0	1	0	1	1	1	0	0	4	1	1	0.833333	1	0	0	0	1	1	1
	173	31	2	1	2	1	4	5	3	0	0	1	1	1	1	0	0	1	1	1	1	1	0	0	0	4	0.666667	1	0	1	0	0	0	0	1	1
	174	54	1	3	1	3	2	1		1	0	0	1	0	0	0	0	0	0	0	0	0	0	1	0	1	0.333333	1	0	1	0	0	0	0	1	3
	175	47	2	1	2	2	2	6	4	3	0	1	1	1	0	0	0	0	1	1	0	0	0	0	0	2	0.555556	1	0.666667	1	0	0	0	0	1	1
	176	42	2	2	2	3	2	7	5	0	1	1	1	1	1	0	0	0	0	1	0	1	1	0	0	3	0.888889	1	0.666667	1	0	0	0	0	1	1
	177	41	1	3	2	1	2	6	4	0	0	1	0	1	0	0	0	0	1	1	0	0	1	0	0	3	0.555556	1	0	1	0	0	0	0	1	1
	178	39	2	2	4	3	1	8	0	0	1	1	1	1	0	1	0	0	0	0	0	0	0	1	0	1	0	0.166667	0	0	0	0	0	0	0	2
	179	32	2	1	2	1	2	5	3	0	1	0	1	1	1	1	0	1	1	1	0	0	0	0	0	2	0.666667	1	0.833333	1	0	0	0	0	1	1
	180	27	2	2	2	3	1	8	6	0	1	1	1	1	0	1	0	0	1	0	0	1	1	0	0	3	0.555556	1	0.833333	1	0	0	0	0	1	1
	181	45	2	2	2	2	2	7	6	2	1	0	1	1	0	1	0	1	1	0	1	0	1	0	0	3	0.888889	1	0.833333	1	0	0	0	0	1	1
	182	33	2	3	2	3	2	5	3	1	1	0	1	0	0	0	0	0	1	0	1	0	0	0	0	2	0.666667	0.666667	0.833333	0	1	0	0	0	0	1
	183	40	2	2	2	2	2	7	5	0	1	0	1	1	1	0	0	1	0	1	0	1	1	0	0	3	0.555556	0.833333	0	1	0	0	0	0	1	1
	184	50	2	2	2	3	2	5	0	1	1	0	1	1	0	0	0	0	0	0	0	0	1	0	0	1	0.222222	1	0	1	0	1	0	0	1	1
	185	38	2	2	2	3	2	6	3	0	1	0	1	1	0	0	0	0	0	1	0	1	1	0	0	3	0.777778	0.833333	0	1	0	0	0	0	1	1
	186	24	2	1	2	3	2	5	3	0	1	0	1	1	0	0	0	0	1	1	1	1	1	0	0	5	0.222222	0.333333	0	1	0	0	0	0	1	1
	187	30	2	2	2	3	1	9	7	1	1	0	1	1	1	1	0	1	1	1	0	0	0	0	0	2	0.555556	1	0	1	0	0	0	0	1	1
	188	47	1	2	2	1	3	8	4	2	1	0	1	1	0	0	0	0	1	1	0	0	0	0	0	2	0.777778	1	0.833333	1	0	0	0	0	1	1
	189	24	2	1	2	2	3	4	2	3	0	0	1	1	0	1	0	0	1	1	0	0	0	0	0	2	0.333333	1	0	1	0	0	0	0	1	1
	190	24	2	1	2	1	2	9	7	2	1	0	1	0	0	1	0	0	1	1	0	0	0	0	0	2	0.444444	1	0	1	0	0	0	0	1	1
	191	49	2	1	2	2	2	5	3	1	1	0	1	1	0	1	0	0	1	1	0	0	0	0	0	2	0	0.166667	0	0	0	0	0	0	0	1
	192	21	2	1	2	2	1	6	4	0	0	0	1	1	0	1	0	1	1	1	0	0	0	0	0	2	0.777778	1	0	1	0	0	0	0	0	1
	193	19	2	1	2	2	3	3	1	0	0	0	1	0	0	1	0	1	1	1	0	0	0	0	0	2	0	0.166667	0	0	0	0	0	0	0	1
	194	30	2	1	1	1	3	5	1	2	0	0	1	1	0	1	0	0	0	0	0	0	0	0	0	0	1	1	1	1	0	0	0	0	1	1
	195	29	2	1	2	2	2	7	5	0	1	0	1	0	0	0	1	1	1	0	1	0	0	0	0	2	0.888889	1	1	1	0	0	0	0	1	1
	196	17	2	2	2	3	1	8	4	0	1	0	1	1	0	1	0	0	1	1	0	0	1	0	0	3	0.555556	1	1	1	0	0	0	0	1	1
	197	40	2	3	2	2	4	4	2	3	0	0	1	1	1	0	0	1	0	1	0	1	1	0	0	3	0.444444	0.833333	0	0	0	0	0	0	1	1
	198	37	2	2	2	3	3	6	4	3	1	0	0	0	0	0	1	0	0	0	0	0	0	0	0	0	0.333333	0.833333	0	1	1	0	0	0	0	3
	199	56	1	2	2	2	3	6	4	6	0	0	1	1	0	0	0	0	1	1	1	1	0	0	0	4	0.555556	0.833333	0	1	0	0	0	0	1	1
	200	39	2	3	2	3	1	3	0	0	0	0	1	1	0	0	0	0	0	0	1	1	0	0	0	2	0.333333	0.166667	0	1	0	0	0	0	1	1
	201	33	1	2	2	3	2	10	8	0	1	0	1	1	0	0	0	1	1	0	0	0	1	0	0	2	0	0.166667	0	0	0	0	0	0	0	1
	202	66	2	1	2	3	2	8	4	0	1	1	1	1	1	0	0	1	1	1	1	1	1	0	0	5	0.666667	1	0	1	0	0	0	0	1	1
	203	42	2	1	2	2	2	10	6	0	1	0	1	1	0	0	0	0	1	1	0	0	0	0	0	2	0.777778	1	0	1	0	0	0	0	1	1
	204	57	1	3	2	2	2	6	1	2	0	0	1	1	0	0	0	0	0	1	0	1	0	0	0	2	0.555556	1	0	1	0	0	0	0	1	1
	205	36	2	3	2	1	4	6	3	1	0	1	1	1	0	0	0	0	1	1	1	1	1	0	0	5	0.666667	1	1	0	1	0	0	1	0	1
	206	45	1	3	4	2	2	3	2	0	0	0	0	1	0	0	0	0	1	0	1	1	1	0	0	4	0.333333	1	0	1	0	0	0	0	1	1
	207	63	1	3	4	2	3	2	1	0	0	0	1	1	0	0	0	0	1	1	0	0	0	0	0	2	0.555556	1	0	1	0	0	0	0	1	1
	208	39	2	3	2	1	3	6	4	0	1	0	1	1	0	0	0	0	1	1	0	1	0	0	0	3	0.666667	1	0	0	0	0	0	0	1	1
	209	29	2	1	2	1	3	5	3	0	1	0	1	1	0	0	0	0	1	1	0	0	0	0	0	2	0.555556	1	0	0	0	0	0	0	1	1
	210	34	2	1	2	1	3	4	2	0	1	1	1	1	0	0	0	0	1	1	0	0	0	0	0	2	1	1	0	0	0	0	0	1	1	1
	211	31	2	1	2	1	4	3	1	3	0	1	1	1	1	0	0	1	1	1	1	1	1	0	0	5	0.666667	1	0	1	0	0	0	0	1	1
	212	62	2	1	2	3	2	4	2	2	0	1	1	1	1	0	0	1	1	1	0	1	1	0	0	4	0.777778	1	0	1	1	1	1	1	0	1
	213	41	1	2	2	2	2	3	1	0	0	1	1	1	1	0	0	1	1	1	0	0	1	0	0	3	0.555556	1	0	1	0	0	0	0	0	1
	214	39	2	3	2	3	2	7	5	2	0	1	1	1	1	0	0	1	1	1	1	1	1	0	0	5	0.888889	1	1	1	0	0	0	0	1	1
	215	44	2	3	2	3	3	7	3	2	0	1	0	1	1	0	0	1	1	1	1	1	1	0	0	5	0.444444	1	1	1	0	0	0	1	0	1
	216	49	1	2	1	1	4	1	0	0	0	0	1	1	0	0	0	1	1	1	1	1	1	0	0	5	0.666667	1	1	1	0	0	0	0	1	1
	217	49	2	1	2	3	3	7	4	2	0	1	1	1	1	0	0	1	1	1	1	1	1	0	0	5	0.555556	1	0	1	0	0	0	0	1	1
	218	26	2	1	2	1	2	6	4	0	0	0	0	0	0	0	0	0	0	0	0	0	0	0	0	0	0.444444	1	0	1	0	0	0	0	0	3
	1	0	43	101	15	62	17	2	31	46	107	76	180	201	92	31	6	84	175	172	100	95	89	12	3	23	8	155	8	180	7	6	6	21	167	203
	1	0	175	45	191	91	86	14	41	35	0	0	0	0	0	0	0	0	0	0	0	0	0	0	0	85	0	0	0	0	0	0	0	0	0	2
	1	0	0	72	4	65	91	18	50	29	0	0	0	0	0	0	0	0	0	0	0	0	0	0	0	27	0	0	0	0	0	0	0	0	0	13
	1	0	0	0	8	0	20	41	34	17	0	0	0	0	0	0	0	0	0	0	0	0	0	0	0	25	0	0	0	0	0	0	0	0	0	0

## Sheet: Legend
	Socio-economic status
		N
		Age
		Gender (1=Man, 2=Woman)
		Occupation (1=homemaker, 2=farmer, 3=other)
		Marital status (1=never married, 2=married, 3=divorced, 4=widowed)
		Ethnicity (1=Tagalog, 2=Tagalog and other, 3=other)
		Education status (1=no grade completed, 2=elemenrary grade, 3=high school, 4=college, 5=higher)
		HH# (Noumber of people in household)
		Child# (Number of children)
		Household wealth
	Proximity to health facility (0=no, 1=yes)
		TraditionalHealer
		SatelliteClinic
		GovernmentalHealthCenter
		Microscopist
		PrivateClinic
		Pharmacy
		DrugSeller
		NGOClinic
	Symptoms (0=no, 1=yes)
		Stomachache
		Fever
		Diarrhea
		Nausea
		Shivering
		Sweating
		Coma
		#Symptoms (Total symptoms)
	Knowledge on malaria
		Symptoms
		Transmittion
		Vector
		ActiveTime
	Source of awareness-raising activities (0=no, 1=yes)
		School
		TV
		Book
		IEC
		Microscopists
	First treatment sought
		Treatment sought (1=formal care, 2=informal care, 3=no medical care)
